# Supplementary material for: Novel MCM-41 Supported Dicationic Imidazolium Ionic Liquids Catalyzed Greener and Efficient Regioselective Synthesis of 2-Oxazolidinones from Aziridines and Carbon Dioxide
Source: Molecules. 2022 Dec 28;28(1):242. doi: 10.3390/molecules28010242 (PMC9822182; doi:10.3390/molecules28010242)
Supplement: Supplementary file 1 [file molecules-28-00242-s001.zip]

Archive with 1 entries (1 files):
- molecules-2077634-supplementary.pdf
